# Supplementary material for: Harnessing Magnetic Properties for Precision Thermal Control of Vortex Domain Walls in Constricted Nanowires
Source: Nanomaterials (Basel). 2025 Feb 27;15(5):372. doi: 10.3390/nano15050372 (PMC11901696; doi:10.3390/nano15050372)
Supplement: Supplementary file 1 [file nanomaterials-15-00372-s001.zip]

Archive with 1 entries (1 files):
- nanomaterials-3501053-supplementary.pdf
